# Supplementary material for: In Vivo Validation of In Silico Predicted Metabolic Engineering Strategies in Yeast: Disruption of α-Ketoglutarate Dehydrogenase and Expression of ATP-Citrate Lyase for Terpenoid Production
Source: PLoS One. 2015 Dec 23;10(12):e0144981. doi: 10.1371/journal.pone.0144981 (PMC4689373; doi:10.1371/journal.pone.0144981)
Supplement: S3 Table — (XLSX) [file pone.0144981.s014.xlsx]

## Sheet: Figures
Raw Data: mean value + standard deviation (SD)
Fig3
a
	ergosterol mg/g CDW	SD
pSP-P	5.09668	0.45636
pSP-Pt	4.62191	0.320305
pSP-FPt	5.28131	0.152938
b
	mg squalene/g CDW	SD
pSP-P	0.0606856	0.0153853
pSP-Pt	0.653491	0.159996
pSP-FPt	0.588817	0.140429
c
	mg C15 / g glc	SD
pSP-P	0.522536	0.040412
pSP-Pt	0.710558	0.072468
pSP-FPt	0.867046	0.0644214
Fig4
a
	Sesquiterpenoid titer in mg/L	SD
glucose-phase	14.448	1.24294
ethanol-phase	121.349	6.76929
b, c
mg/g CDW	glucose-phase	SD	ethanol-phase	SD
ergosterol	5.28131	0.152938	8.22162	0.496475
squalene	0.588817	0.140429	0.723629	0.044649
sesquiterpenoids	7.09045	0.61327	20.2596	1.47351
sum	12.9606	0.647465	29.2049	1.55554
fraction sesquiterpenoids	54.7078	5.46437	69.3707	6.25369
Fig5
a
CDW batch, 4d, 6d
	WT pSP-FPt			kgd1∆ pSP-FPt
time in h	g/L CDW	SD	time in h	g/L CDW	SD
0	0.18625	0.00139696	0	0.196152	0.00247961
4.38333	0.352282	0.0074267	4.41667	0.345944	0.00917887
7.2	0.637049	0.023102	8.95	0.836461	0.0254808
10.4833	1.23738	0.0290565	11.7333	1.36473	0.0237779
12.4167	1.60978	0.0366521	13.5833	1.66979	0.0360749
14.8667	2.03767	0.0182293	15.4167	1.95123	0.0313067
96	5.98969	0.279536	16.4167	1.97803	0.0483341
144	6.07003	0.289601	96	2.19094	0.070138
			144	2.30618	0.129053
	WT pSP-FPt			kgd1∆ pSP-FPt
time in h	mM Glc	SD	time in h	mM Glc	SD
0	100.173	1.3864	0	98.4125	0.209314
4.38333	92.316	0.615425	4.41667	89.6968	0.181829
7.2	78.7919	0.167097	8.95	66.5072	0.320854
10.4833	52.5348	0.465787	11.7333	39.464	0.341057
12.4167	32.8514	0.643826	13.5833	17.8102	0.393882
14.8667	7.68074	0.77858	15.4167	0.817182	0.118785
96	0	0	16.4167	0	0
144	0	0	96	0	0
			144	0	0
b
	WT pSP-FPt			kgd1∆ pSP-FPt
time in h	mM EtOH	SD	time in h	mM EtOH	SD
0	0	0	0	0	0
4.38333	12.5792	0.11728	4.41667	13.6986	0.173022
7.2	31.6536	0.317877	8.95	48.6971	0.579255
10.4833	68.8223	0.714021	11.7333	88.0394	0.167117
12.4167	98.6107	0.857514	13.5833	121.527	0.904794
14.8667	134.927	1.47504	15.4167	145.469	0.297646
96	0	0	16.4167	146.483	0.325644
144	0	0	96	101.892	10.9971
			144	92.2641	5.58781
c
	WT pSP-FPt			kgd1∆ pSP-FPt
time in h	mM Gly	SD	time in h	mM Gly	SD
0	0	0	0	0	0
4.38333	1.72948	0.0381379	4.41667	2.44211	0.118755
7.2	2.81978	0.0110516	8.95	4.53659	0.357641
10.4833	4.4769	0.055456	11.7333	5.10005	0.0270799
12.4167	5.64541	0.0357768	13.5833	6.01261	0.0151019
14.8667	7.01806	0.0581492	15.4167	6.54321	0.0321277
96	0	0	16.4167	6.60368	0.0411097
144	0	0	96	8.37602	0.1365
			144	8.52586	0.0316719
d
	WT pSP-FPt			kgd1∆ pSP-FPt
time in h	mM Ace	SD	time in h	mM Ace	SD
0	0	0	0	0	0
4.38333	1.30014	0.0189763	4.41667	0.743806	0.018804
7.2	2.70341	0.0197465	8.95	2.94318	0.295468
10.4833	4.8766	0.0097757	11.7333	4.32527	0.00487488
12.4167	6.43068	0.0922315	13.5833	5.60424	0.0285209
14.8667	8.10213	0.0852228	15.4167	6.57247	0.0271209
96	0	0	16.4167	6.95981	0.0446716
144	0	0	96	49.6927	0.97397
			144	64.161	2.00771
Fig6
a
Ergosterol content in mg/g CDW	WT pSP-FPt	SD	kgd1∆ pSP-FPt	SD
glc-phase	5.28131	0.152938	4.99689	0.167955
4 d	8.22162	0.496475	4.47519	0.288621
6 d	9.08636	0.290083	4.5117	0.329399
b
Squalene content in mg/g CDW	WT pSP-FPt	SD	kgd1∆ pSP-FPt	SD
glc-phase	0.588817	0.140429	0.535169	0.0935451
4 d	0.723629	0.044649	0.531947	0.123448
6 d	0.638173	0.0329861	0.764904	0.0950037
c
Sesquiterpenoid titer in mg/L	WT pSP-FPt	SD	kgd1∆ pSP-FPt	SD
glc-phase	14.448	1.24294	16.0165	1.4908
4d	121.349	6.76929	21.6267	1.01962
6d	119.178	8.9721	22.0972	1.05538
d
Sesquiterpenoid content in mg/g CDW	WT pSP-FPt	SD	kgd1∆ pSP-FPt	SD
glc-phase	7.09045	0.61327	8.0972	0.779218
4 d	20.2596	1.47351	9.87096	0.562523
6 d	19.6338	1.74992	9.58172	0.704929
Fig8
a
Ergosterol content in mg/g CDW	pSP-FPt	SD	pSP-FPt-ACL	SD
glc-phase	5.28131	0.152938	4.66854	0.195174
4 d	8.22162	0.496475	9.04348	0.0515236
6 d	9.08636	0.290083	9.08034	0.351438
b
Squalene content in mg/g CDW	pSP-FPt	SD	pSP-FPt-ACL	SD
glc-phase	0.588817	0.140429	0.174649	0.0292582
4 d	0.723629	0.044649	1.52657	0.384845
6 d	0.638173	0.0329861	1.41214	0.332345
c
Sesquiterpenoid titer in mg/L	pSP-FPt	SD	pSP-FPt-ACL	SD
glc-phase	14.448	1.24294	16.8449	0.812857
4d	121.349	6.76929	85.4328	4.28027
6d	119.178	8.9721	87.8851	4.1488
d
Sesquiterpenoid content in mg/g CDW	pSP-FPt	SD	pSP-FPt-ACL	SD
glc-phase	7.09045	0.61327	7.99729	0.489656
4 d	20.2596	1.47351	15.3848	0.861031
6 d	19.6338	1.74992	15.4151	0.862519
S1_Fig
a
	w/o dodecane		w/ dodecane
time in h	g/L CDW	SD	g/L CDW	SD
0	0.193658	0.00160651	0.193658	0.00160651
4.86667	0.570356	0.0194434	0.566405	0.0161086
8.45	1.39667	0.0321429	1.39601	0.017881
10.5667	1.92086	0.0584994	1.91362	0.0287902
12.4	2.16693	0.0462046	2.27235	0.0535524
b
	w/o dodecane		w/ dodecane
time in h	mM Glc	SD	mM Glc	SD
0	100.806	0.241366	100.806	0.241366
4.86667	85.0877	0.196447	85.2313	0.10215
8.45	48.4031	1.27201	50.7306	0.145161
10.5667	17.4385	5.05608	22.881	0.780079
12.4	0	0	0	0
c
	w/o dodecane		w/ dodecane
time in h	mM EtOH	SD	mM EtOH	SD
0	0	0	0	0
4.86667	22.8759	0.09866	22.3513	0.422952
8.45	77.1182	2.07144	73.0409	0.465873
10.5667	124.111	7.70581	114.33	0.903857
12.4	144.741	6.59609	146.039	0.492459
d
	w/o dodecane		w/ dodecane
time in h	mM glycerol	SD	mM glycerol	SD
0	0	0	0	0
4.86667	2.76865	0.031933	2.72093	0.015873
8.45	6.39885	0.23441	6.06262	0.230261
10.5667	8.7187	0.650959	8.07259	0.081932
12.4	9.29048	0.096174	9.31896	0.029257
e
	w/o dodecane		w/ dodecane
time in h	mM acetate	SD	mM acetate	SD
0	0	0	0	0
4.86667	1.41109	0.031136	1.45871	0.029918
8.45	3.38554	0.010118	3.38972	0.039399
10.5667	4.98753	0.091586	4.96537	0.07726
12.4	6.22031	0.453784	6.47932	0.110437
f
w/o dodecane		w/ dodecane
mg ergosterol/g CDW	SD	mg ergosterol/g CDW	SD
5.8932	0.952019	5.58754	0.0858396
S2_Fig
days	patchoulol titer	SD
0	56.2893	2.13981
1	56.7101	0.250633
4	57.4115	0.134765
6	57.8218	0.576503
S3_Fig
time in h	mM Glc	SD	g/L CDW	SD	patchoulol titer	SD
0	100.6	0.21	0.175359	0.00401626	0	0
4	92.9	2.26	0.327044	0.00590814	0.475531	0.0297563
7.46667	71.3	0.25	0.794603	0.0252897	1.30001	0.0201158
10.7	37.7	0.49	1.49833	0.122905	2.59108	0.0763551
12.9833	10.3	1.42	1.83838	0.0517813	3.76256	0.304579
14.3333	0	0	1.95798	0.0704293	3.71037	0.165417
S4_Fig
a
	pSP-P			pSP-Pt			pSP-FPt
time in h	g/L CDW	SD	time in h	g/L CDW	SD	time in h	g/L CDW	SD
0	0.197486	0.00478461	0	0.178915	0.0017811	0	0.18625	0.00139696
4.38333	0.41835	0.00956269	4.38333	0.367791	0.0144835	4.38333	0.352282	0.0074267
7.2	0.825842	0.0211418	7.2	0.714673	0.0384691	7.2	0.637049	0.023102
10.4833	1.55307	0.0977097	10.4833	1.3802	0.0515067	10.4833	1.23738	0.0290565
12.4167	1.93288	0.0477709	12.4167	1.76808	0.0345722	12.4167	1.60978	0.0366521
13.35	2.12986	0.0539258	14.2167	2.10722	0.150635	14.8667	2.03767	0.0182293
b
	pSP-P			pSP-Pt			pSP-FPt
time in h	mM Glc	SD	time in h	mM Glc	SD	time in h	mM Glc	SD
0	100.896	0.378382	0	100.685	0.814658	0	100.173	1.3864
4.38333	89.1586	0.740828	4.38333	93.9035	5.97492	4.38333	92.316	0.615425
7.2	69.7183	0.579771	7.2	76.4159	0.218298	7.2	78.7919	0.167097
10.4833	34.1382	0.0699328	10.4833	47.1197	0.232861	10.4833	52.5348	0.465787
12.4167	10.4136	0.137431	12.4167	25.8433	0.487131	12.4167	32.8514	0.643826
13.35	0	0	14.2167	5.39286	0.89628	14.8667	7.68074	0.77858
c
	pSP-P			pSP-Pt			pSP-FPt
time in h	mM EtOH	SD	time in h	mM EtOH	SD	time in h	mM EtOH	SD
0	0	0	0	0	0	0	0	0
4.38333	16.8127	0.155258	4.38333	13.1882	0.0907223	4.38333	12.5792	0.11728
7.2	43.9548	0.309611	7.2	34.7841	0.439744	7.2	31.6536	0.317877
10.4833	97.585	0.135855	10.4833	77.8241	0.441369	10.4833	68.8223	0.714021
12.4167	132.782	0.160568	12.4167	109.572	0.626544	12.4167	98.6107	0.857514
13.35	145.556	0.824462	14.2167	140.345	2.08902	14.8667	134.927	1.47504
d
	pSP-P			pSP-Pt			pSP-FPt
time in h	mM glycerol	SD	time in h	mM glycerol	SD	time in h	mM glycerol	SD
0	0	0	0	0	0	0	0	0
4.38333	2.12902	0.0364626	4.38333	1.76944	0.0259653	4.38333	1.72948	0.0381379
7.2	3.9252	0.0436905	7.2	3.17418	0.0258028	7.2	2.81978	0.0110516
10.4833	6.51129	0.0407859	10.4833	5.31738	0.014387	10.4833	4.4769	0.055456
12.4167	7.97491	0.0263778	12.4167	6.79426	0.0402721	12.4167	5.64541	0.0357768
13.35	8.49704	0.228778	14.2167	8.02782	0.109828	14.8667	7.01806	0.0581492
e
	pSP-P			pSP-Pt			pSP-FPt
time in h	mM acetate	SD	time in h	mM acetate	SD	time in h	mM acetate	SD
0	0	0	0	0	0	0	0	0
4.38333	1.50744	0.0303026	4.38333	1.2173	0.0185553	4.38333	1.30014	0.0189763
7.2	2.98808	0.0211613	7.2	2.50625	0.0055454	7.2	2.70341	0.0197465
10.4833	5.428	0.0060637	10.4833	4.50346	0.0172713	10.4833	4.8766	0.0097757
12.4167	7.17542	0.0621488	12.4167	5.88186	0.0752911	12.4167	6.43068	0.0922315
13.35	7.76892	0.142579	14.2167	6.97259	0.0808387	14.8667	8.10213	0.0852228
S5_Fig
a
	pSP-FPt			pSP-FPt-ACL
time in h	g/L CDW	SD	time in h	g/L CDW	SD
0	0.18625	0.00139696	0	0.201808	0.000558784
4.38333	0.352282	0.0074267	4.78333	0.384896	0.0075567
7.2	0.637049	0.023102	9.45	0.964052	0.0292168
10.4833	1.23738	0.0290565	12.5167	1.56805	0.0438837
12.4167	1.60978	0.0366521	14.55	1.93403	0.0300142
14.8667	2.03767	0.0182293	16.45	2.10632	0.0793786
96	5.98969	0.279536	96	5.55308	0.138509
144	6.07003	0.289601	144	5.70125	0.171249
b
	pSP-FPt			pSP-FPt-ACL
time in h	mM Glc	SD	time in h	mM Glc	SD
0	100.173	1.3864	0	101.631	0.0186081
4.38333	92.316	0.615425	4.78333	91.6362	0.289048
7.2	78.7919	0.167097	9.45	63.9859	4.36519
10.4833	52.5348	0.465787	12.5167	38.3072	1.138
12.4167	32.8514	0.643826	14.55	17.6083	1.52532
14.8667	7.68074	0.77858	16.45	0.897785	0.680418
96	0	0	96	0	0
144	0	0	144	0	0
c
	pSP-FPt			pSP-FPt-ACL
time in h	mM EtOH	SD	time in h	mM EtOH	SD
0	0	0	0	0	0
4.38333	12.5792	0.11728	4.78333	14.5431	0.160442
7.2	31.6536	0.317877	9.45	47.8366	5.23974
10.4833	68.8223	0.714021	12.5167	90.5388	1.89621
12.4167	98.6107	0.857514	14.55	120.836	2.5696
14.8667	134.927	1.47504	16.45	143.131	0.940435
96	0	0	96	0	0
144	0	0	144	0	0
d
	pSP-FPt			pSP-FPt-ACL
time in h	mM glycerol	SD	time in h	mM glycerol	SD
0	0	0	0	0	0
4.38333	1.72948	0.0381379	4.78333	2.43516	0.117743
7.2	2.81978	0.0110516	9.45	3.84729	0.334731
10.4833	4.4769	0.055456	12.5167	5.07234	0.0535557
12.4167	5.64541	0.0357768	14.55	6.17775	0.0596675
14.8667	7.01806	0.0581492	16.45	7.09603	0.00993187
96	0	0	96	0	0
144	0	0	144	0	0
e
	pSP-FPt			pSP-FPt-ACL
time in h	mM acetate	SD	time in h	mM acetate	SD
0	0	0	0	0	0
4.38333	1.30014	0.0189763	4.78333	1.57491	0.0293458
7.2	2.70341	0.0197465	9.45	3.89548	0.311037
10.4833	4.8766	0.0097757	12.5167	6.02974	0.0386367
12.4167	6.43068	0.0922315	14.55	7.37332	0.0112481
14.8667	8.10213	0.0852228	16.45	8.68083	0.0896321
96	0	0	96	0	0
144	0	0	144	0	0
S6_Fig
Relative Fatty Acid Content (FID Area FA / FID Area IS, total amount (w/o ACL) set to 100 %)
Cells after 4d of cultivation
IS (internal standard)
	pSP-FPt		pSP-FPt-ACL
fatty acid (FA)	relative FA content	SD	relative FA content	SD
C12	2.66548	0.399822	2.53221	0.310973
C14	2.66548	0.621946	2.44336	0.533096
C16:1	45.3576	12.2612	38.4718	2.48778
C16	20.7908	3.19858	18.9693	1.59929
C18:1	22.2124	5.55309	19.1915	0.666371
C18	6.26388	0.75522	5.64194	0.355398
total	100	22.4345	87.2501	4.1315
S7_Fig
	C		2.5 mM		5 mM
	sesquiterpenoid titer	SD	sesquiterpenoid titer	SD	sesquiterpenoid titer	SD
pSP-FPt	41.6227	1.27331	21.6669	0.504292	20.0256	1.116
pSP-FPt-ACL	29.3035	0.535656	16.0444	0.354764	15.5769	0.365016
S8_Fig
a
	CDW formed	SD
wild type	44.4181	1.355
kgd1∆	18.76	2.12569
b
	Ace formed in mM	SD
wild type	0	0
kgd1∆	7.07693	0.116112
c
	Sesquiterpenoid yield in mg/g glucose	SD
wild type	9.82582	0.547151
kgd1∆	8.85165	0.479625
S9_Fig
a
	CDW formed	SD
wild type	44.4181	1.355
kgd1∆	43.5702	1.14946
b
	Sesquiterpenoid yield in mg/g glucose	SD
wild type	9.82582	0.547151
kgd1∆	10.1829	0.489213

## Sheet: Fig 2 
Fig2 chromatogram				Fig2 & comparative chemical composition
	retention time in min	µA		Peak	retention time	nominal mass	FID area replicate 1	FID area replicate 2	FID area replicate 3
	14.05	0.019821		1	14.72	204	1490000	1440000	1630000
	14.0633	0.020314		2	14.76	204	587000	626000	612000
	14.0767	0.020401		3	15.36	204	223000	234000	232000
	14.09	0.019875		4	15.49	204	2400000	2420000	2460000
	14.1033	0.019633		5	15.82	204	8160000	7790000	8440000
	14.1167	0.020543		6	15.99	204	318000	344000	332000
	14.13	0.021919		7	16.14	204	3840000	3830000	4010000
	14.1433	0.022484		8	16.28	204	476000	538000	495000
	14.1567	0.023037		9	16.44	204	3490000	3450000	3820000
	14.17	0.023318		10	16.52	204	1390000	1430000	1560000
	14.1833	0.022437		11	16.59	204	744000	751000	783000
	14.1967	0.02092		12	16.64	204	326000	350000	335000
	14.21	0.020835		13	16.76	204	286000	356000	318000
	14.2233	0.021701		14	17.11	204	354000	404000	370000
	14.2367	0.021278		15	17.34	204	3010000	3060000	3300000
	14.25	0.019986		16	17.56	204	5970000	5950000	6180000
	14.2633	0.019555		17	17.93	204	180000	194000	188000
	14.2767	0.019578		18	18.88	204	546000	552000	508000
	14.29	0.01978		19	20.4	204	68200	86300	61400
	14.3033	0.021285		20	20.51	222	263000	278000	239000
	14.3167	0.024129		21	21.06	222	1120000	1090000	923000
	14.33	0.024837		22	21.23	222	19500000	18700000	17700000	patchoulol
	14.3433	0.023724				sum	54741200	53873300	54496400
	14.3567	0.026017				% patchoulol	35.6222	34.7111	32.4792
	14.37	0.028033						mean	SD
	14.3833	0.025078						34.2708	1.61707
	14.3967	0.022092
	14.41	0.02187
	14.4233	0.022778
	14.4367	0.023767
	14.45	0.024777
	14.4633	0.024616
	14.4767	0.025031
	14.49	0.034707
	14.5033	0.065556
	14.5167	0.091075
	14.53	0.069626
	14.5433	0.039917
	14.5567	0.029001
	14.57	0.027672
	14.5833	0.034735
	14.5967	0.068782
	14.61	0.115785
	14.6233	0.111074
	14.6367	0.064491
	14.65	0.03853
	14.6633	0.037094
	14.6767	0.05712
	14.69	0.15445
	14.7033	0.383958
	14.7167	0.609175
	14.73	0.505071
	14.7433	0.303045
	14.7567	0.327616
	14.77	0.294892
	14.7833	0.125193
	14.7967	0.041053
	14.81	0.025275
	14.8233	0.023085
	14.8367	0.022645
	14.85	0.022318
	14.8633	0.021842
	14.8767	0.022688
	14.89	0.026311
	14.9033	0.02976
	14.9167	0.027675
	14.93	0.022958
	14.9433	0.02062
	14.9567	0.020068
	14.97	0.019735
	14.9833	0.019536
	14.9967	0.019495
	15.01	0.019707
	15.0233	0.020027
	15.0367	0.021058
	15.05	0.022747
	15.0633	0.022955
	15.0767	0.021395
	15.09	0.019937
	15.1033	0.019323
	15.1167	0.019259
	15.13	0.019463
	15.1433	0.02
	15.1567	0.021075
	15.17	0.021809
	15.1833	0.021238
	15.1967	0.020046
	15.21	0.01957
	15.2233	0.019706
	15.2367	0.020155
	15.25	0.020515
	15.2633	0.020391
	15.2767	0.020369
	15.29	0.020495
	15.3033	0.02102
	15.3167	0.023609
	15.33	0.03489
	15.3433	0.065221
	15.3567	0.09521
	15.37	0.094119
	15.3833	0.067189
	15.3967	0.046684
	15.41	0.039248
	15.4233	0.04299
	15.4367	0.069585
	15.45	0.172699
	15.4633	0.408558
	15.4767	0.732998
	15.49	0.921088
	15.5033	0.608823
	15.5167	0.179965
	15.53	0.056631
	15.5433	0.037552
	15.5567	0.032538
	15.57	0.029565
	15.5833	0.027837
	15.5967	0.02693
	15.61	0.028108
	15.6233	0.030326
	15.6367	0.031026
	15.65	0.028983
	15.6633	0.026092
	15.6767	0.024772
	15.69	0.026517
	15.7033	0.033228
	15.7167	0.048426
	15.73	0.077689
	15.7433	0.152818
	15.7567	0.326636
	15.77	0.649375
	15.7833	1.06946
	15.7967	1.6233
	15.81	2.15189
	15.8233	2.51487
	15.8367	1.47307
	15.85	0.211345
	15.8633	0.069475
	15.8767	0.052071
	15.89	0.046195
	15.9033	0.042991
	15.9167	0.0396
	15.93	0.034706
	15.9433	0.034947
	15.9567	0.051973
	15.97	0.097404
	15.9833	0.141136
	15.9967	0.13156
	16.01	0.075993
	16.0233	0.042342
	16.0367	0.034307
	16.05	0.036801
	16.0633	0.043528
	16.0767	0.064339
	16.09	0.137319
	16.1033	0.328146
	16.1167	0.632512
	16.13	1.03194
	16.1433	1.3013
	16.1567	1.00901
	16.17	0.339096
	16.1833	0.105458
	16.1967	0.062074
	16.21	0.049568
	16.2233	0.045842
	16.2367	0.056127
	16.25	0.091714
	16.2633	0.147075
	16.2767	0.17567
	16.29	0.141891
	16.3033	0.088142
	16.3167	0.052339
	16.33	0.039845
	16.3433	0.036843
	16.3567	0.038675
	16.37	0.051232
	16.3833	0.09789
	16.3967	0.22081
	16.41	0.446746
	16.4233	0.770409
	16.4367	1.05479
	16.45	1.06903
	16.4633	0.629163
	16.4767	0.250002
	16.49	0.256272
	16.5033	0.421705
	16.5167	0.533906
	16.53	0.414748
	16.5433	0.214675
	16.5567	0.159117
	16.57	0.226948
	16.5833	0.289161
	16.5967	0.244215
	16.61	0.156195
	16.6233	0.139181
	16.6367	0.155394
	16.65	0.137102
	16.6633	0.086319
	16.6767	0.050827
	16.69	0.038419
	16.7033	0.039391
	16.7167	0.047154
	16.73	0.060355
	16.7433	0.083527
	16.7567	0.107642
	16.77	0.107727
	16.7833	0.082668
	16.7967	0.050698
	16.81	0.035236
	16.8233	0.030261
	16.8367	0.031444
	16.85	0.037655
	16.8633	0.040721
	16.8767	0.037806
	16.89	0.032717
	16.9033	0.033825
	16.9167	0.041022
	16.93	0.047178
	16.9433	0.04707
	16.9567	0.049074
	16.97	0.061634
	16.9833	0.077665
	16.9967	0.075042
	17.01	0.057432
	17.0233	0.038157
	17.0367	0.028177
	17.05	0.026469
	17.0633	0.034584
	17.0767	0.059171
	17.09	0.100043
	17.1033	0.13227
	17.1167	0.13218
	17.13	0.094148
	17.1433	0.056228
	17.1567	0.035619
	17.17	0.027666
	17.1833	0.024946
	17.1967	0.025314
	17.21	0.027444
	17.2233	0.029946
	17.2367	0.031262
	17.25	0.033063
	17.2633	0.042965
	17.2767	0.070995
	17.29	0.142954
	17.3033	0.279969
	17.3167	0.46905
	17.33	0.646484
	17.3433	0.677617
	17.3567	0.525462
	17.37	0.362867
	17.3833	0.309504
	17.3967	0.256533
	17.41	0.181574
	17.4233	0.10416
	17.4367	0.063256
	17.45	0.051752
	17.4633	0.066277
	17.4767	0.121934
	17.49	0.248789
	17.5033	0.474651
	17.5167	0.765431
	17.53	1.14235
	17.5433	1.51132
	17.5567	1.78519
	17.57	1.2568
	17.5833	0.295565
	17.5967	0.075289
	17.61	0.049174
	17.6233	0.040359
	17.6367	0.034509
	17.65	0.031166
	17.6633	0.029401
	17.6767	0.028662
	17.69	0.027127
	17.7033	0.024745
	17.7167	0.022809
	17.73	0.021638
	17.7433	0.021063
	17.7567	0.02061
	17.77	0.020143
	17.7833	0.019973
	17.7967	0.01993
	17.81	0.019954
	17.8233	0.020093
	17.8367	0.020418
	17.85	0.020959
	17.8633	0.021612
	17.8767	0.023638
	17.89	0.031112
	17.9033	0.048292
	17.9167	0.067186
	17.93	0.073758
	17.9433	0.059642
	17.9567	0.040236
	17.97	0.028505
	17.9833	0.02355
	17.9967	0.02158
	18.01	0.02072
	18.0233	0.020399
	18.0367	0.020207
	18.05	0.019924
	18.0633	0.019879
	18.0767	0.020292
	18.09	0.021072
	18.1033	0.022398
	18.1167	0.023873
	18.13	0.023873
	18.1433	0.022675
	18.1567	0.021136
	18.17	0.02064
	18.1833	0.020725
	18.1967	0.020545
	18.21	0.020222
	18.2233	0.019866
	18.2367	0.019598
	18.25	0.019438
	18.2633	0.019174
	18.2767	0.018994
	18.29	0.019096
	18.3033	0.019429
	18.3167	0.020209
	18.33	0.021126
	18.3433	0.021487
	18.3567	0.021361
	18.37	0.020836
	18.3833	0.020583
	18.3967	0.020706
	18.41	0.021082
	18.4233	0.021517
	18.4367	0.021978
	18.45	0.022081
	18.4633	0.021609
	18.4767	0.020724
	18.49	0.019984
	18.5033	0.019626
	18.5167	0.019577
	18.53	0.019609
	18.5433	0.019504
	18.5567	0.019373
	18.57	0.019106
	18.5833	0.018833
	18.5967	0.018795
	18.61	0.018895
	18.6233	0.01977
	18.6367	0.021726
	18.65	0.024218
	18.6633	0.025099
	18.6767	0.024472
	18.69	0.023308
	18.7033	0.023282
	18.7167	0.023896
	18.73	0.023863
	18.7433	0.022637
	18.7567	0.02109
	18.77	0.019909
	18.7833	0.019383
	18.7967	0.01917
	18.81	0.019529
	18.8233	0.022815
	18.8367	0.037724
	18.85	0.080394
	18.8633	0.140292
	18.8767	0.182856
	18.89	0.159386
	18.9033	0.102501
	18.9167	0.05844
	18.93	0.039583
	18.9433	0.031821
	18.9567	0.027579
	18.97	0.025052
	18.9833	0.023514
	18.9967	0.022083
	19.01	0.020934
	19.0233	0.020335
	19.0367	0.02015
	19.05	0.021221
	19.0633	0.023179
	19.0767	0.024129
	19.09	0.023036
	19.1033	0.021127
	19.1167	0.020045
	19.13	0.019496
	19.1433	0.019209
	19.1567	0.019082
	19.17	0.019058
	19.1833	0.019039
	19.1967	0.018848
	19.21	0.01884
	19.2233	0.018827
	19.2367	0.019015
	19.25	0.019404
	19.2633	0.019576
	19.2767	0.019664
	19.29	0.019715
	19.3033	0.019838
	19.3167	0.019783
	19.33	0.019332
	19.3433	0.019023
	19.3567	0.018848
	19.37	0.018881
	19.3833	0.019108
	19.3967	0.01942
	19.41	0.019301
	19.4233	0.018986
	19.4367	0.01876
	19.45	0.018879
	19.4633	0.019087
	19.4767	0.019143
	19.49	0.01915
	19.5033	0.019599
	19.5167	0.021273
	19.53	0.022669
	19.5433	0.022311
	19.5567	0.02088
	19.57	0.019808
	19.5833	0.019333
	19.5967	0.020369
	19.61	0.029104
	19.6233	0.055058
	19.6367	0.096288
	19.65	0.108616
	19.6633	0.080324
	19.6767	0.046584
	19.69	0.03134
	19.7033	0.025337
	19.7167	0.021652
	19.73	0.020162
	19.7433	0.019798
	19.7567	0.019673
	19.77	0.019513
	19.7833	0.019287
	19.7967	0.019195
	19.81	0.019093
	19.8233	0.01905
	19.8367	0.01934
	19.85	0.020842
	19.8633	0.023186
	19.8767	0.024453
	19.89	0.02328
	19.9033	0.021175
	19.9167	0.019809
	19.93	0.019297
	19.9433	0.019204
	19.9567	0.01917
	19.97	0.019033
	19.9833	0.018958
	19.9967	0.018862
	20.01	0.018816
	20.0233	0.018758
	20.0367	0.018709
	20.05	0.018921
	20.0633	0.019242
	20.0767	0.0192
	20.09	0.018942
	20.1033	0.018769
	20.1167	0.01869
	20.13	0.018732
	20.1433	0.018965
	20.1567	0.019175
	20.17	0.019053
	20.1833	0.018895
	20.1967	0.018878
	20.21	0.019251
	20.2233	0.019809
	20.2367	0.019964
	20.25	0.019659
	20.2633	0.019709
	20.2767	0.020196
	20.29	0.020389
	20.3033	0.019894
	20.3167	0.019516
	20.33	0.019549
	20.3433	0.019866
	20.3567	0.020735
	20.37	0.025072
	20.3833	0.036228
	20.3967	0.047266
	20.41	0.046842
	20.4233	0.038242
	20.4367	0.03063
	20.45	0.026214
	20.4633	0.025835
	20.4767	0.034918
	20.49	0.065574
	20.5033	0.107339
	20.5167	0.116299
	20.53	0.083574
	20.5433	0.04876
	20.5567	0.032498
	20.57	0.025937
	20.5833	0.022776
	20.5967	0.021515
	20.61	0.021149
	20.6233	0.022096
	20.6367	0.022747
	20.65	0.025121
	20.6633	0.037598
	20.6767	0.054823
	20.69	0.055738
	20.7033	0.039892
	20.7167	0.02981
	20.73	0.025157
	20.7433	0.023626
	20.7567	0.026694
	20.77	0.039176
	20.7833	0.049751
	20.7967	0.043848
	20.81	0.032063
	20.8233	0.025667
	20.8367	0.025486
	20.85	0.028128
	20.8633	0.027954
	20.8767	0.025413
	20.89	0.022829
	20.9033	0.02317
	20.9167	0.027004
	20.93	0.030879
	20.9433	0.032494
	20.9567	0.031538
	20.97	0.026474
	20.9833	0.026879
	20.9967	0.04639
	21.01	0.094799
	21.0233	0.155752
	21.0367	0.233882
	21.05	0.321607
	21.0633	0.329008
	21.0767	0.222604
	21.09	0.124779
	21.1033	0.074064
	21.1167	0.050246
	21.13	0.052104
	21.1433	0.166217
	21.1567	0.576994
	21.17	1.30316
	21.1833	2.18435
	21.1967	3.16076
	21.21	4.29805
	21.2233	5.24238
	21.2367	6.21262
	21.25	0.879779
	21.2633	0.159923
	21.2767	0.079238
	21.29	0.059113
	21.3033	0.04729
	21.3167	0.039186
	21.33	0.034616
	21.3433	0.032881
	21.3567	0.034154
	21.37	0.032697
	21.3833	0.031952
	21.3967	0.030197
	21.41	0.032383
	21.4233	0.093214
	21.4367	0.183489
	21.45	0.096984
	21.4633	0.033312
	21.4767	0.026258
	21.49	0.026416
	21.5033	0.026624
	21.5167	0.056981
	21.53	0.276925
	21.5433	0.533557
	21.5567	0.245811
	21.57	0.058169
	21.5833	0.03567
	21.5967	0.02813
	21.61	0.025413
	21.6233	0.02943
	21.6367	0.043812
	21.65	0.036879
	21.6633	0.027231
	21.6767	0.025736
	21.69	0.028381
	21.7033	0.026913
	21.7167	0.023771
	21.73	0.024002
	21.7433	0.149699
	21.7567	0.746409
	21.77	0.503399
	21.7833	0.27534
	21.7967	0.227113
	21.81	0.190152
	21.8233	0.158524
	21.8367	0.130797
	21.85	0.106481
	21.8633	0.086744
	21.8767	0.069445
	21.89	0.057584
	21.9033	0.048274
	21.9167	0.0387
	21.93	0.033605
	21.9433	0.030394
	21.9567	0.029777
	21.97	0.057298
	21.9833	0.075883
	21.9967	0.059778
